# Supplementary material for: Dataset of Vietnamese student's learning habits during COVID-19
Source: Data Brief. 2020 May 8;30:105682. doi: 10.1016/j.dib.2020.105682 (PMC7207136; doi:10.1016/j.dib.2020.105682)
Supplement: Supplementary file 1 [file mmc1.xml]

<?xml version="1.0" encoding="utf-8" standalone="no"?>
<data>
  <datasets>
    <author>ducha.hoang@gmail.com;duc@edlabasia.org</author>
    <type>1</type>
    <dataset>
      <name>Dataset of Vietnamese Student's Learning Habit during School Closure due to Covid-19 Pandemic</name>
      <caption />
      <description>The dataset was constructed to examine Vietnamese student’s learning habit during the school suspension time due to the novel coronavirus - SARS-CoV-2 (COVID-19). The questionnaires were spread over a network of educational communities on Facebook from 7th to 28th of February 2020. The data contains information about students' socioeconomic status, learning habits before and during COVID19, as well as their perception toward self-learning and factors that support their learning during COVID19.</description>
      <filetype>
        <name />
      </filetype>
      <filesize />
      <source>0</source>
      <sourcename>Original Data</sourcename>
      <access>
        <type>1</type>
        <name>Data available in data repository</name>
        <reponame>Mendeley Data</reponame>
        <PersistentId>10.17632/2pzvmnb2km.2</PersistentId>
        <deeplinkurl>https://data.mendeley.com/datasets/2pzvmnb2km/2</deeplinkurl>
      </access>
    </dataset>
  </datasets>
</data>
